# Supplementary material for: Junction Piezotronic Transistor Arrays Based on Patterned ZnO Nanowires for High-Resolution Tactile and Photo Mapping
Source: Sensors (Basel). 2024 Jul 23;24(15):4775. doi: 10.3390/s24154775 (PMC11314929; doi:10.3390/s24154775)
Supplement: Supplementary file 1 [file sensors-24-04775-s001.zip]

Archive with 1 entries (1 files):
- sensors-3096830-supplementary.pdf
